# Supplementary material for: Exploring nursing assistants’ competencies in pressure injury prevention and management in nursing homes: a qualitative study using the iceberg model
Source: BMC Nurs. 2025 Mar 27;24:333. doi: 10.1186/s12912-025-02911-6 (PMC11948734; doi:10.1186/s12912-025-02911-6)
Supplement: Supplementary file 1 — Supplementary Material 1 [file 12912_2025_2911_MOESM1_ESM.zip]

Archive with 12 entries (12 files):
- Community nurse in-depth interview transcript.docx
- Focus group transcript.docx
- Geriatric nurse indepth interview transcript.docx
- Government policy-maker in-depth interview transcript.docx
- Nurisng home nurse indepth interview transcript.docx
- Nursing home administrator 1 indepth interview transcript.docx
- Nursing home administrator 2 indepth interview transcript.docx
- Nursing teacher 1 indepth interview transcript.docx
- Nursing teacher 2 indepth interview transcript.docx
- Wound care nurse 1 indepth interview transcript.docx
- Wound care nurse 2 indepth interview transcript.docx
- Wound care nurse 3 indepth interview transcript.docx
